# Supplementary material for: Risk Factors for Flares and New Lesions of Hidradenitis Suppurativa Following COVID-19 Disease: A Retrospective Cohort Study of 310 Patients in Greece
Source: Microorganisms. 2025 Feb 27;13(3):542. doi: 10.3390/microorganisms13030542 (PMC11945965; doi:10.3390/microorganisms13030542)
Supplement: Supplementary file 1 [file microorganisms-13-00542-s001.zip]

Archive with 1 entries (1 files):
- microorganisms-3461398-supplementary.pdf
